# Supplementary material for: Evaluation of the Quality of Guinea Fowl (Numida meleagris) Eggs from Free-Range Farming Depending on the Storage Period and Age of Laying Hens
Source: Foods. 2024 Jul 8;13(13):2161. doi: 10.3390/foods13132161 (PMC11241129; doi:10.3390/foods13132161)
Supplement: Supplementary file 1 [file foods-13-02161-s001.zip]

Archive with 1 entries (1 files):
- foods-3068991-supplementary.pdf
